# Supplementary material for: Investigating Peri-Ictal MRI Abnormalities: A Prospective Neuroimaging Study on Status Epilepticus, Seizure Clusters, and Single Seizures
Source: J Clin Med. 2025 Apr 15;14(8):2711. doi: 10.3390/jcm14082711 (PMC12028061; doi:10.3390/jcm14082711)
Supplement: Supplementary file 1 [file jcm-14-02711-s001.zip]

Archive with 1 entries (1 files):
- jcm-3524625-supplementary.pdf
